# Supplementary material for: Distant Non-Obvious Mutations Influence the Activity of a Hyperthermophilic Pyrococcus furiosus Phosphoglucose Isomerase
Source: Biomolecules. 2019 May 31;9(6):212. doi: 10.3390/biom9060212 (PMC6627849; doi:10.3390/biom9060212)
Supplement: Supplementary file 1 [file biomolecules-09-00212-s001.zip]

Archive with 6 entries (6 files):
- S1.pdf
- S2.pdf
- S3.pdf
- S4.pdf
- SF1.pdf
- Supplementary captions.doc
